# Supplementary material for: Global economic costs due to vivax malaria and the potential impact of its radical cure: A modelling study
Source: PLoS Med. 2021 Jun 1;18(6):e1003614. doi: 10.1371/journal.pmed.1003614 (PMC8168905; doi:10.1371/journal.pmed.1003614)
Supplement: S1 Table — All costs are in 2017 United States Dollars. (XLSX) [file pmed.1003614.s002.xlsx]

## Sheet: S1 Table
Country	WHO Region	Incidence	Incidence low bound	Incidence high bound	Percent of cases seeking treatment	Treatment seeking low bound	Treatment seeking high bound	Number of patients seeking treatment	Prevalence of G6PD deficiency	Percent of adults who are pregnant or lactating	Percent of cases confirmed by diagnostic test	Percent of confirmed cases diagnosed by RDT	Patient days lost	Carer days lost	Blood stage drug used	Low-dose PQ use	Routine G6PD screening	GDP per capita per day	Inpatient visit cost	Outpatient visit cost	Cost per microscopy	Cost per RDT	Cost per blood stage treatment	Cost per primaquine treatment	Direct household costs per case	Patient productivity cost per case	Carer productivity cost per case
Afghanistan	EMRO	492579	387455	618255	0.636203	0.585316	0.68709	313380	0.06	0.0339083	0.505485	0.332697	2	1	CQ	Y	N	1.52411	12.7293	1.37906	1.16167	1.27376	0.278141	0.382186	3.5	3.04822	1.52411
Bangladesh	SEARO	1333	1121	1609	0.557726	0.508858	0.606594	743	0.0298622	0.0207987	1	0.780741	3.1	1	CQ	Y	N	4.28468	15.5155	1.40578	3.66843	2.91436	0.278141	0.382186	3.8	13.2825	4.28468
Belize	PAHO	6	5	7	0.75874	0.71507	0.802411	5	0.0169428	0.0230419	1	0	3.5	0.4	CQ	Y	N	13.3906	144.366	7.56203	6.42508	1.19056	0.278141	0.382186	14.4	46.8672	5.35625
Bhutan	SEARO	24	19	30	0.743597	0.677694	0.809499	18	0.0478367	0.0216878	0.822581	0	3.1	1	CQ	Y	N	9.0043	52.6001	3.14967	3.66843	2.91436	0.278141	0.382186	3.8	27.9133	9.0043
Bolivia	PAHO	10926	8504	13842	0.578086	0.532203	0.62397	6316	0.00171973	0.0273904	1	0.0551559	3.5	0.4	CQ	Y	N	9.18115	63.8623	3.94815	6.42508	1.19056	0.278141	0.382186	14.4	32.134	3.67246
Brazil	PAHO	186014	153379	233328	0.398721	0.349499	0.447943	74168	0.0390695	0.018527	1	0.049128	3.5	0.4	CQ	Y	N	27.1928	54.1409	2.14419	6.42508	1.19056	0.278141	0.382186	14.4	95.175	10.8771
Cambodia	WPRO	21814	19931	23998	0.883043	0.847712	0.918374	19264	0.123891	0.0271004	1	0.84003	2.6	0.5	ASMQ	Y	N	3.79523	21.2342	1.65565	2.23163	1.70174	1.67	0.382186	2.8	9.86761	1.89762
China	WPRO	18	18	18	0.763133	0.705216	0.821049	15	0.0388583	0.0138155	0.996636	0	2.6	0.5	CQ	Y	N	24.3272	120.698	6.64515	2.23163	1.70174	0.278141	0.382186	2.8	63.2508	12.1636
Colombia	PAHO	42622	35216	49925	0.587777	0.552091	0.623463	25053	0.0391583	0.016477	0.802281	0.116484	3.5	0.4	CQ	Y	N	17.4736	146.416	13.4338	6.42508	1.19056	0.278141	0.382186	14.4	61.1575	6.98942
Djibouti	EMRO	655	0	4927	0.653625	0.58872	0.71853	428	0.00626415	0.0192422	1	0.912549	2	1	AL	Y	N	7.9846	28.8058	2.21508	1.16167	1.27376	1.19951	0.382186	3.5	15.9692	7.9846
Ecuador	PAHO	1733	1389	2110	0.761454	0.695402	0.827505	1320	0.0334595	0.0229754	1	0	3.5	0.4	CQ	Y	N	17.0233	149.508	7.48833	6.42508	1.19056	0.278141	0.382186	14.4	59.5815	6.80932
El Salvador	PAHO	17	7	29	0.776665	0.714754	0.838576	13	0.025397	0.0192803	1	0	3.5	0.4	CQ	Y	N	10.713	115.752	6.17812	6.42508	1.19056	0.278141	0.382186	14.4	37.4956	4.28522
Eritrea	AFRO	9921	7074	12840	0.561515	0.475843	0.647187	5570	0.0314392	0.0338318	0.970472	0.538874	2.5	1.5	ASAQ	Y	N	4.7589	7.865	0.927521	3.57672	3.91299	0.9225	0.382186	2.8	11.8973	7.13836
Ethiopia	AFRO	573729	360240	938050	0.26578	0.224708	0.306852	152486	0.00757911	0.0354196	0.871844	0	2.5	1.5	CQ	N	N	2.10553	7.3287	0.771442	3.57672	3.91299	0.278141	0	2.8	5.26384	3.1583
Guatemala	PAHO	13725	10622	17547	0.611639	0.563057	0.660221	8394	0.0206262	0.0280238	1	0	3.5	0.4	CQ	Y	N	12.1958	101.337	6.0568	6.42508	1.19056	0.278141	0.382186	14.4	42.6851	4.8783
Guyana	PAHO	18661	14327	22746	0.660633	0.618402	0.702863	12327	0.0233707	0.0183413	1	0.0144948	3.5	0.4	CQ	Y	N	12.5645	46.9713	3.24594	6.42508	1.19056	0.278141	0.382186	14.4	43.9758	5.02581
Honduras	PAHO	5081	4377	5848	0.629723	0.603159	0.656286	3199	0.0225836	0.0230573	0.999223	0.0272162	3.5	0.4	CQ	Y	N	6.72255	60.497	3.85293	6.42508	1.19056	0.278141	0.382186	14.4	23.5289	2.68902
India	SEARO	6612425	6195246	7041307	0.772998	0.752282	0.793714	5111388	0.0673769	0.0359208	1	0.636771	3.1	1	CQ	Y	N	5.42918	28.3328	1.98934	3.66843	2.91436	0.278141	0.382186	3.8	16.8305	5.42918
Indonesia	SEARO	429941	392054	473286	0.877148	0.856083	0.898212	377121	0.0586696	0.0257119	1	0	3.1	1	DHP	Y	N	10.5141	69.2646	4.38914	3.66843	2.91436	2.86794	0.382186	3.8	32.5937	10.5141
Iran	EMRO	22	0	83	0.733694	0.664732	0.802657	16	0.102403	0.0201448	1	0	2	1	CQ	Y	N	15.1241	126.463	5.74143	1.16167	1.27376	0.278141	0.382186	3.5	30.2483	15.1241
Laos	WPRO	23870	15524	32156	0.70061	0.598962	0.802257	16724	0.138803	0.0271331	0.999143	0.833941	2.6	0.5	AL	Y	N	6.64068	30.0851	2.37147	2.23163	1.70174	1.19951	0.382186	2.8	17.2658	3.32034
Madagascar	AFRO	92000	67125	116373	0.524788	0.479875	0.569701	48281	0.18038	0.0354093	1	0.993588	2.5	1.5	ASAQ	N	N	1.41175	9.78603	0.959909	3.57672	3.91299	0.9225	0	2.8	3.52938	2.11763
Malaysia	WPRO	2017	1623	2452	0.744892	0.688653	0.801132	1503	0.0659419	0.0165215	1	0	2.6	0.5	AL	Y	FST	28.0938	237.456	9.93506	2.23163	1.70174	1.19951	0.382186	2.8	73.0438	14.0469
Mexico	PAHO	863	86	2762	0.805061	0.747006	0.863117	696	0.00770056	0.0190695	1	0	3.5	0.4	CQ	Y	N	25.4203	279.606	11.627	6.42508	1.19056	0.278141	0.382186	14.4	88.9712	10.1681
Myanmar	SEARO	105458	87659	128869	0.646423	0.605276	0.68757	68171	0.0494639	0.0176287	0.670758	0.881747	3.1	1	CQ	Y	N	3.53847	13.9165	1.32018	3.66843	2.91436	0.278141	0.382186	3.8	10.9692	3.53847
Nepal	SEARO	4239	3531	5112	0.719318	0.683893	0.754744	3049	0.0421519	0.0218081	0.380037	0.202836	3.1	1	CQ	Y	N	2.4971	11.7945	1.13666	3.66843	2.91436	0.278141	0.382186	3.8	7.741	2.4971
Nicaragua	PAHO	8458	6975	10179	0.671338	0.619063	0.723613	5678	0.0112675	0.0198179	1	0	3.5	0.4	CQ	Y	N	5.91551	29.1343	2.10385	6.42508	1.19056	0.278141	0.382186	14.4	20.7043	2.3662
Pakistan	EMRO	3993746	3720126	4268341	0.803711	0.779875	0.827548	3209818	0.134302	0.0265052	0.16	0.614095	2	1	CQ	Y	N	4.01367	26.1728	1.96663	1.16167	1.27376	0.278141	0.382186	3.5	8.02734	4.01367
Panama	PAHO	1083	917	1282	0.770204	0.711635	0.828773	835	0.00702105	0.018984	1	0	3.5	0.4	CQ	Y	N	41.5078	304.417	13.2043	6.42508	1.19056	0.278141	0.382186	14.4	145.277	16.6031
Papua New Guinea	WPRO	418872	339635	523851	0.700536	0.616355	0.784716	293435	0.0612948	0.032077	0.542522	0.852722	2.6	0.5	AL	Y	N	7.38425	30.3944	2.33482	2.23163	1.70174	1.19951	0.382186	2.8	19.199	3.69212
Peru	PAHO	75085	65510	84712	0.668694	0.640584	0.696804	50208	0.00170034	0.023433	1	0.0403002	3.5	0.4	CQ	Y	N	18.385	152.932	7.54922	6.42508	1.19056	0.278141	0.382186	14.4	64.3474	7.35398
Philippines	WPRO	10002	7506	12293	0.537352	0.514636	0.560068	5374	0.0187818	0.023456	1	0.771623	2.6	0.5	CQ	Y	N	8.55679	48.6487	3.21592	2.23163	1.70174	0.278141	0.382186	2.8	22.2477	4.2784
Saudi Arabia	EMRO	117	51	221	0.764236	0.696369	0.832104	89	0.109588	0.0251529	1	0	2	1	CQ	Y	N	56.9965	652.434	23.2761	1.16167	1.27376	0.278141	0.382186	3.5	113.993	56.9965
Solomon Islands	WPRO	62766	45763	85315	0.676293	0.585331	0.767255	42449	0.209871	0.0362625	0.764212	0.695559	2.6	0.5	AL	Y	N	5.64123	47.0696	3.37352	2.23163	1.70174	1.19951	0.382186	2.8	14.6672	2.82062
Somalia	EMRO	7646	4787	12372	0.581978	0.430281	0.733675	4450	0.0245379	0.0441965	0.945688	1	2	1	AL	Y	N	0.282192	0.00246775	0.000259763	1.16167	1.27376	1.19951	0.382186	3.5	0.564384	0.282192
South Korea	WPRO	608	608	608	0.758746	0.678445	0.839048	462	0.00153474	0.00946585	0.27767	0	2.6	0.5	CQ	Y	N	86.6215	804.209	27.0804	2.23163	1.70174	0.278141	0.382186	2.8	225.216	43.3107
Sudan	EMRO	502472	272337	745171	0.614176	0.565674	0.662679	308607	0.137474	0.0269343	0.522822	0.185568	2	1	AL	Y	N	3.04622	53.8817	4.17688	1.16167	1.27376	1.19951	0.382186	3.5	6.09244	3.04622
Suriname	PAHO	122	97	141	0.722819	0.673249	0.77239	88	0.00565099	0.0158776	1	0.252269	3.5	0.4	CQ	Y	N	15.4159	132.748	6.86626	6.42508	1.19056	0.278141	0.382186	14.4	53.9556	6.16636
Thailand	SEARO	3915	3351	4822	0.709088	0.645617	0.772558	2776	0.117585	0.00974155	0.737741	0.0256061	3.1	1	CQ	Y	N	18.0628	135.645	6.82558	3.66843	2.91436	0.278141	0.382186	3.8	55.9946	18.0628
Timor-Leste	SEARO	15	12	17	0.739098	0.702582	0.775615	11	0.0393432	0.0358949	1	0	3.1	1	CQ	Y	N	3.54718	16.1127	1.67841	3.66843	2.91436	0.278141	0.382186	3.8	10.9963	3.54718
Vanuatu	WPRO	2903	2332	3653	0.707199	0.633626	0.780772	2053	0.0655516	0.0324726	1	0.88806	2.6	0.5	AL	Y	N	8.44482	79.2135	4.89921	2.23163	1.70174	1.19951	0.382186	2.8	21.9565	4.22241
Venezuela	PAHO	414973	335897	504677	0.744418	0.683358	0.805478	308914	0.0719777	0.0164511	1	0	3.5	0.4	CQ	Y	N	23.1123	336.784	14.6209	6.42508	1.19056	0.278141	0.382186	14.4	80.8932	9.24493
Vietnam	WPRO	6033	4771	7721	0.614389	0.565328	0.66345	3707	0.0737578	0.0174036	0.730234	0.259525	2.6	0.5	CQ	Y	N	6.48115	32.2836	2.30511	2.23163	1.70174	0.278141	0.382186	2.8	16.851	3.24058
Yemen	EMRO	7261	5950	8741	0.634777	0.614103	0.65545	4609	0.036962	0.026879	1	0.746184	2	1	CQ	Y	N	2.41753	60.2952	4.41405	1.16167	1.27376	0.278141	0.382186	3.5	4.83507	2.41753
