# Supplementary material for: Global economic costs due to vivax malaria and the potential impact of its radical cure: A modelling study
Source: PLoS Med. 2021 Jun 1;18(6):e1003614. doi: 10.1371/journal.pmed.1003614 (PMC8168905; doi:10.1371/journal.pmed.1003614)
Supplement: S3 Table — All costs are in 2017 United States Dollars. (XLSX) [file pmed.1003614.s004.xlsx]

## Sheet: S3 Table
Country	Baseline costs		Supervised radical cure scenario										Unsupervised radical cure scenario
	Provider cost per case	Total costs when excluding productivity losses in children	Provider costs				Household costs			Total costs overall	Low CrI	High CrI	Provider costs			Household costs			Total costs overall	Low CrI	High CrI
			G6PD screening	Supervision	Case management	Total	Direct	Indirect	Total				G6PD screening	Case management	Total	Total direct household costs	Total indirect household costs	Total
Afghanistan	2.63	3178066	621586	395535	610577	1627698	686578	1035198	1721776	3349473	2250379	4715663	872956	854542	1727498	960082	1475327	2.43541e+06	4.16291e+06	2843209	5789724
Bangladesh	5.19	22872	1532	2938	2760	7230	1835	12871	14707	21937	12378	36378	2092	3755	5848	2497	17719	20215.5	26063.3	14159	45249
Belize	17.15	378	9	44	36	88	29	104	133	221	88	462	18	71	89	58	214	271.85	361.308	164	507
Bhutan	7.58	840	30	117	73	220	34	396	430	651	331	1224	50	130	180	61	664	724.417	904.368	444	1625
Bolivia	11.7	395039	17080	52546	48716	118342	57326	188437	245763	364105	239958	515426	23831	67782	91613	79747	266965	346712	438325	296223	608394
Brazil	9.77	13650338	241987	2126256	574087	2942330	803434	11728646	12532079	15474410	10330558	21584428	295595	700195	995790	979819	14436265	1.54161e+07	1.64119e+07	11134135	22981179
Cambodia	5.65	312560	15367	46624	59462	121453	27311	96677	123988	245441	155208	370521	25504	98163	123667	45060	164827	209887	333554	219839	476054
China	11.58	1320	12	277	85	374	20	615	635	1009	557	1615	22	158	180	36	1080	1116.53	1296.39	705	1985
Colombia	21.18	2833400	69198	390680	343134	803012	227678	1519658	1747337	2550349	1765815	3534853	96404	476878	573282	316397	2140396	2.45679e+06	3.03007e+06	2147749	4078029
Djibouti	5.35	14545	815	2867	1466	5149	872	7545	8417	13566	1645	66115	1206	2167	3372	1288	11338	12626.1	15998.5	1953	78998
Ecuador	17.18	116460	2989	16515	12191	31695	9922	48406	58327	90023	57530	133933	4833	19627	24460	15970	79810	95779.9	120240	79802	165973
El Salvador	15.22	870	37	139	127	303	115	301	416	719	142	1176	51	173	224	158	514	672.626	896.657	306	1542
Eritrea	5.78	165064	12189	23934	22981	59105	10242	97510	107752	166857	97916	256595	16491	30997	47488	13810	133237	147047	194535	113816	302462
Ethiopia	4.3	4104616	405345	360554	602860	1368758	340183	3052488	3392671	4761429	2138632	8037456	462346	686864	1149210	387517	3494977	3.88249e+06	5.0317e+06	2240637	8666559
Guatemala	14.81	606099	22129	88825	79584	190538	74779	295735	370514	561053	364503	807594	31341	112306	143646	105509	426601	532110	675756	448131	945892
Guyana	10.89	851650	31051	128037	82199	241287	103709	407824	511533	752820	486384	1088156	45969	121226	167196	152914	615355	768269	935464	629588	1294431
Honduras	11.69	160120	8319	18363	23607	50289	27850	61551	89401	139690	100351	189774	11989	33904	45893	39989	90260	130248	176142	128509	229067
India	6.13	149202676	8597009	20100715	18174649	46872373	10437893	65064330	75502224	122374597	70203650	202039285	13585635	28616101	42201736	16428149	104363210	1.20791e+08	1.62993e+08	92208612	274486418
Indonesia	12.37	18134004	2579445	2527857	2271933	7379235	671160	6958313	7629473	15008708	8528691	25313888	4559435	3992544	8551979	1179091	12581399	1.37605e+07	2.23125e+07	12893656	37111365
Iran	9.74	998	35	221	103	359	35	544	579	938	68	2603	49	154	203	52	786	838.955	1041.62	62	3084
Laos	6.06	418834	16221	84732	66964	167916	28865	222673	251539	419455	221356	680816	23036	94771	117808	40838	321928	362766	480574	257013	795607
Madagascar	5.97	749680	107350	53347	210682	371379	90479	271380	361859	733238	487804	1020832	136654	267525	404180	114864	348275	463139	867319	563504	1244591
Malaysia	35.54	179009	14146	31637	15239	61022	2299	79101	81400	142422	81363	225827	22027	23669	45696	3570	125200	128770	174466	102981	274794
Mexico	23.83	82541	1449	12268	8163	21880	4824	32167	36991	58871	6269	163319	2493	13988	16480	8266	56896	65161.4	81641.7	8841	220656
Myanmar	4.01	1531847	129655	201198	185520	516373	156108	749422	905530	1421903	809890	2373245	187312	267213	454525	224736	1096470	1.32121e+06	1.77573e+06	992955	3040129
Nepal	3.11	50036	5338	5888	6106	17333	6407	20004	26411	43743	25568	71044	8246	9405	17651	9861	31324	41185.3	58836.3	33978	96244
Nicaragua	9.49	253294	14017	27531	32494	74042	46685	86875	133560	207602	141922	291324	21122	48785	69907	70070	133345	203415	273322	190326	365130
Pakistan	3.07	51206983	5763061	8928170	6275670	20966901	6255662	21105112	27360774	48327675	32723974	69209549	8865480	9613529	18479009	9574800	32987846	4.25626e+07	6.10417e+07	42585834	82914090
Panama	25.88	142845	1821	25159	11118	38098	6062	68500	74563	112661	69401	173572	3026	18410	21436	10037	116703	126740	148176	98532	206632
Papua New Guinea	5.2	7000342	267475	1686540	978888	2932903	482124	3851041	4333165	7266067	4123102	11518221	394975	1439202	1834176	708456	5827018	6.53547e+06	8.36965e+06	4834635	13466937
Peru	17.35	4608243	122939	757495	515335	1395768	415022	2245454	2660477	4056245	2766448	5736727	184590	770406	954997	620338	3450153	4.07049e+06	5.02549e+06	3565722	6677033
Philippines	6.37	198472	5638	42980	24569	73187	9988	131540	141528	214714	122519	338885	7564	32872	40436	13359	178976	192334	232770	132742	381588
Saudi Arabia	37.45	19774	164	3705	1896	5764	175	9974	10149	15913	4393	31047	254	2882	3137	266	15503	15769.1	18905.6	5387	36959
Solomon Islands	7.01	920102	43801	179096	208977	431874	79078	497274	576351	1008225	569592	1587363	58691	279118	337809	105594	677957	783551	1.12136e+06	644052	1797748
Somalia	2.55	30939	9155	1118	8725	18998	9989	3310	13299	32296	14971	51756	12605	11983	24589	13710	4605	18314.6	42903.1	19635	70282
South Korea	43.67	151851	374	29419	10082	39876	638	71593	72231	112107	61515	181176	633	16982	17615	1075	122136	123211	140826	79400	225185
Sudan	7.13	6025407	658757	771855	1552457	2983069	717794	2360926	3078720	6061789	2994669	9661685	883369	2075427	2958796	959350	3199892	4.15924e+06	7.11804e+06	3571840	11339190
Suriname	14.91	7595	207	1077	727	2011	677	3207	3883	5894	3776	8626	322	1142	1464	1066	5161	6226.84	7691.17	5291	10590
Thailand	12.52	279022	5265	38862	21117	65244	6175	152661	158836	224080	116296	397028	7773	31100	38872	9093	226912	236005	274878	135523	509858
Timor-Leste	6.06	250	17	29	33	79	19	94	113	192	107	341	30	60	90	34	156	190.276	280.558	158	472
Vanuatu	9.49	64380	1869	13407	11925	27200	3349	31512	34861	62061	36098	97500	2774	17623	20397	4948	47830	52777.4	73174.1	43624	114382
Venezuela	27.91	35014489	738365	5333621	4863247	10935232	2465755	15730024	18195780	29131012	18765549	42654758	1139405	7470921	8610326	3787502	24816544	2.8604e+07	3.72144e+07	25146239	51079717
Vietnam	4.86	114938	3771	20600	12479	36850	6527	63977	70504	107354	62162	166717	5267	17394	22661	9094	90283	99377.5	122038	71066	193824
Yemen	7.2	82295	9082	9381	21700	40163	9860	25372	35232	75394	52528	104156	12982	30907	43889	14038	36747	50785	94673.6	67185	127084
Total	NA	302885083	20546101	44542161	37954740	103043001	24285564	138390345	162675909	265718911	160996056	415442659	32016449	58373050	90389499	37013166	214218806	2.51232e+08	3.41621e+08	208558162	532457259
