# Supplementary material for: Global economic costs due to vivax malaria and the potential impact of its radical cure: A modelling study
Source: PLoS Med. 2021 Jun 1;18(6):e1003614. doi: 10.1371/journal.pmed.1003614 (PMC8168905; doi:10.1371/journal.pmed.1003614)
Supplement: S4 Table — All costs are in 2017 United States Dollars. (XLSX) [file pmed.1003614.s005.xlsx]

## Sheet: S4 Table
		Total Cases			Cases Seeking Treatment			Cases prescribed primaquine			Cases receiving effective primaquine			Provider costs			Direct Household Costs			Indirect Household Costs			Total costs
Country	Age band	Baseline	Supervised radical cure	Unsupervised radical cure	Baseline	Supervised radical cure	Unsupervised radical cure	Baseline	Supervised radical cure	Unsupervised radical cure	Baseline	Supervised radical cure	Unsupervised radical cure	Baseline	Supervised radical cure	Unsupervised radical cure	Baseline	Supervised radical cure	Unsupervised radical cure	Baseline	Supervised radical cure	Unsupervised radical cure	Baseline	Supervised radical cure	Unsupervised radical cure
Afghanistan	adults	166092	100455	144213	105668	63910	91749	40834	55285	79366	16334	48651	31746	278748	553509	598049	369838	223685	321122	759427	459313	659389	1408013	1236507	1578559
Afghanistan	children	143809	84984	124201	91492	54067	79017	36597	48412	70752	14639	42603	28301	241826	479971	526229	320222	189234	276560	657542	388575	567888	1219590	1057780	1370676
Afghanistan	infants	182678	122898	162751	116220	78188	103543	37190	56007	74170	14876	49286	29668	303633	594218	603220	406770	273658	362400	278421	187310	248050	988824	1055186	1213671
Bangladesh	adults	789	503	694	440	281	387	172	254	350	69	224	140	2286	4303	3491	1672	1068	1471	13861	8836	12192	17819	14207	17153
Bangladesh	children	296	187	260	165	104	145	66	96	134	26	84	54	858	1615	1320	627	395	551	5200	3285	4567	6685	5296	6439
Bangladesh	infants	248	175	224	138	98	125	44	72	92	18	63	37	713	1312	1036	524	372	475	1063	750	960	2300	2435	2471
Belize	adults	4	2	3	3	2	2	1	2	2	0	2	1	51	88	45	43	29	29	209	104	157	304	221	230
Belize	children	1	0	1	1	0	1	0	0	1	0	0	0	17	0	22	14	0	14	52	0	52	84	0	89
Belize	infants	1	0	1	1	0	1	0	0	1	0	0	0	17	0	22	14	0	14	5	0	5	37	0	42
Bhutan	adults	15	8	13	11	6	10	4	5	9	2	4	4	83	142	115	42	23	38	554	295	480	679	460	633
Bhutan	children	5	2	4	4	1	3	2	1	3	1	1	1	30	26	35	15	4	11	185	74	148	230	104	194
Bhutan	infants	4	3	4	3	2	3	1	2	2	0	2	1	23	52	31	11	8	11	36	27	36	70	87	78
Bolivia	adults	5914	3644	5157	3419	2107	2981	1330	1943	2750	532	1710	1100	40035	64255	49897	49234	30341	42926	211760	130479	184654	301028	225075	277477
Bolivia	children	2367	1433	2056	1368	828	1189	547	785	1128	219	691	451	16024	25692	20076	19699	11923	17122	84754	51311	73618	120478	88926	110816
Bolivia	infants	2645	1810	2367	1529	1046	1368	489	794	1038	196	699	415	17864	28395	21640	22018	15062	19699	9714	6647	8693	49595	50104	50032
Brazil	adults	103326	76749	94467	41198	30601	37666	16174	27464	33805	6470	24168	13522	402926	1667395	558577	593251	440654	542390	10957941	8139394	10018425	11954118	10247443	11119393
Brazil	children	41321	30491	37711	16476	12157	15036	6590	11117	13750	2636	9783	5500	161186	672721	224457	237254	175061	216518	4382179	3233635	3999331	4780619	4081417	4440306
Brazil	infants	41367	32694	38476	16494	13036	15341	5278	9537	11223	2111	8393	4489	160857	602214	212756	237514	187718	220910	449955	355617	418509	848326	1145550	852175
Cambodia	adults	10991	5333	9105	9706	4709	8040	3777	3835	6549	1511	3375	2620	54863	60296	62567	27177	13185	22512	129312	62744	107122	211351	136225	192201
Cambodia	children	4971	2340	4094	4390	2066	3615	1756	1730	3027	702	1522	1211	24832	26878	28362	12292	5785	10122	58485	27531	48167	95609	60194	86650
Cambodia	infants	5852	3374	5026	5168	2979	4438	1654	1995	2972	662	1756	1189	29075	34279	32738	14470	8341	12426	11105	6403	9537	54651	49023	54702
China	adults	14	7	12	11	5	9	4	5	8	2	4	3	127	267	124	31	14	25	1056	528	905	1214	809	1054
China	children	2	1	2	2	1	2	1	1	2	0	1	1	23	53	28	6	3	6	151	75	151	180	132	184
China	infants	2	1	2	2	1	2	1	1	2	0	1	1	23	53	28	6	3	6	24	12	24	53	68	58
Colombia	adults	26882	16668	23477	15801	9797	13799	6216	8811	12410	2487	7754	4964	334783	507333	362191	227534	141077	198706	1831925	1135872	1599885	2394242	1784282	2160781
Colombia	children	8321	5106	7249	4891	3001	4261	1956	2744	3896	783	2415	1558	103640	156945	112212	70430	43214	61358	567050	347958	493997	741121	548118	667568
Colombia	infants	7419	5126	6655	4361	3013	3912	1396	2204	2862	558	1940	1145	92276	138734	98879	62798	43387	56333	51855	35828	46515	206929	217949	201726
Djibouti	adults	346	195	296	226	127	193	89	118	178	35	104	71	1211	2719	1800	791	444	676	8288	4671	7090	10290	7834	9566
Djibouti	children	155	87	132	101	57	86	40	54	81	16	48	32	542	1238	810	354	200	301	3713	2084	3162	4608	3521	4273
Djibouti	infants	154	99	136	101	65	89	32	49	67	13	43	27	539	1193	762	354	228	312	1230	790	1086	2122	2211	2160
Ecuador	adults	1057	536	883	805	408	672	315	367	604	126	323	242	13831	19217	14929	11592	5875	9677	70175	35585	58623	95598	60677	83228
Ecuador	children	348	173	290	265	132	221	106	121	203	42	106	81	4554	6295	4936	3816	1901	3182	23104	11486	19253	31474	19681	27371
Ecuador	infants	328	196	284	250	149	216	80	109	159	32	96	64	4289	6184	4596	3600	2146	3110	2233	1335	1934	10122	9664	9640
El Salvador	adults	11	5	9	9	4	7	4	4	6	1	4	2	137	151	142	130	58	101	460	209	376	726	418	619
El Salvador	children	3	2	3	2	2	2	1	2	2	0	2	1	30	76	41	29	29	29	125	84	125	185	188	195
El Salvador	infants	3	2	3	2	2	2	1	2	2	0	2	1	30	76	41	29	29	29	13	9	13	72	113	83
Eritrea	adults	3906	2502	3438	2193	1405	1930	848	1250	1718	339	1100	687	12683	23463	18956	6140	3934	5404	74353	47627	65444	93177	75024	89804
Eritrea	children	2843	1785	2490	1596	1002	1398	638	923	1288	255	812	515	9239	17125	13935	4469	2806	3914	54118	33979	47399	67826	53909	65248
Eritrea	infants	3172	2228	2857	1781	1251	1604	570	922	1182	228	811	473	10255	18516	14598	4987	3503	4491	22643	15904	20394	37885	37923	39483
Ethiopia	adults	229889	180992	207663	61100	48104	55193	0	43760	50209	0	38509	20084	262673	558300	468787	171080	134691	154540	1936157	1524339	1748966	2369910	2217330	2372293
Ethiopia	children	159887	124631	143861	42495	33124	38235	0	31239	36060	0	27490	14424	182689	393327	330642	118986	92747	107058	1346590	1049659	1211617	1648265	1535734	1649317
Ethiopia	infants	183953	151502	169203	48891	40266	44971	0	30380	33930	0	26734	13572	210186	417131	349781	136895	112745	125919	580979	478489	534394	928060	1008365	1010094
Guatemala	adults	6887	4145	5973	4212	2535	3653	1638	2295	3307	655	2020	1323	62397	95745	72432	60653	36504	52603	327569	197150	284096	450620	329400	409131
Guatemala	children	3072	1813	2652	1879	1109	1622	752	1033	1510	301	909	604	27844	42626	32401	27058	15970	23357	146115	86233	126138	201016	144828	181896
Guatemala	infants	3766	2532	3355	2303	1549	2052	737	1154	1529	295	1016	612	34057	52167	38814	33163	22306	29549	18372	12352	16367	85591	86825	84729
Guyana	adults	10144	5750	8679	6701	3799	5734	2631	3463	5228	1052	3047	2091	73027	131332	91510	96494	54706	82570	497073	281759	425285	666593	467797	599365
Guyana	children	4077	2278	3477	2693	1505	2297	1077	1398	2133	431	1230	853	29355	52709	36881	38779	21672	33077	199780	111626	170379	267914	186006	240337
Guyana	infants	4440	2873	3918	2933	1898	2588	939	1410	1922	375	1241	769	31882	57246	38804	42235	27331	37267	22315	14439	19691	96432	99017	95762
Honduras	adults	2678	1577	2311	1686	993	1455	659	902	1321	264	794	528	19711	26465	24338	24278	14299	20952	70212	41346	60590	114201	82110	105879
Honduras	children	1188	688	1021	748	433	643	299	402	598	120	354	239	8748	11688	10835	10771	6235	9259	31147	18038	26769	50666	35961	46863
Honduras	infants	1215	806	1079	765	508	679	245	377	505	98	332	202	8923	12137	10720	11016	7315	9778	3267	2167	2901	23206	21619	23399
India	adults	3717478	1950214	3128390	2873601	1507511	2418238	1108152	1291582	2071861	443261	1136592	828744	17615165	26274525	23868843	10919684	5728542	9189304	82749685	43411042	69636804	111284534	75414109	102694952
India	children	1517831	769379	1268347	1173280	594728	980429	469312	528527	871295	187725	465104	348518	7198646	10619203	9819191	4458464	2259966	3725630	33786357	17126092	28232935	45443466	30005261	41777757
India	infants	1377116	833864	1196032	1064507	644575	924530	340642	458260	657294	136257	403269	262918	6498723	9978645	8513702	4045127	2449385	3513214	7476608	4527196	6493471	18020458	16955226	18520387
Indonesia	adults	230617	103721	188318	202285	90979	165183	78834	79476	144297	31533	69939	57719	2502661	3916251	4645014	768683	345720	627695	9941403	4471189	8117984	13212747	8733161	13390694
Indonesia	children	102960	44811	83577	90311	39306	73309	36124	35242	65730	14450	31013	26292	1117679	1723915	2092234	343182	149363	278574	4438384	1931706	3602825	5899245	3804984	5973633
Indonesia	infants	96364	52826	81851	84525	46336	71795	27048	33236	51498	10819	29248	20599	1043488	1739068	1814730	321195	176077	272821	1013182	555418	860590	2377864	2470564	2948142
Iran	adults	15	9	13	11	7	10	4	6	9	2	5	4	107	244	138	38	24	35	681	408	590	826	676	763
Iran	children	3	2	3	2	1	2	1	1	2	0	1	1	19	38	28	7	4	7	136	91	136	163	133	171
Iran	infants	4	3	4	3	2	3	1	2	2	0	2	1	29	77	37	10	7	10	60	45	60	100	129	108
Laos	adults	11090	6638	9606	7770	4651	6730	3024	3727	5393	1209	3280	2157	47103	78271	55061	21756	13023	18844	228300	136651	197750	297159	227945	271655
Laos	children	5840	3429	5036	4092	2402	3528	1637	1979	2906	655	1742	1162	24823	41160	29088	11458	6726	9878	120223	70590	103672	156504	118475	142638
Laos	infants	6940	4648	6176	4862	3256	4327	1556	2146	2852	622	1888	1141	29346	48485	33659	13614	9117	12116	23043	15433	20506	66003	73035	66281
Madagascar	adults	37243	24325	31371	19545	12765	16463	0	9676	12479	0	8515	4992	116679	150465	165426	54726	35742	46096	210312	137364	177152	381717	323571	388675
Madagascar	children	24392	15621	20405	12801	8198	10708	0	6442	8415	0	5669	3366	76419	98382	109201	35843	22954	29982	137742	88212	115227	250004	209549	254411
Madagascar	infants	30365	21630	26395	15935	11351	13852	0	7136	8709	0	6280	3484	95128	122531	129552	44618	31783	38786	64302	45804	55895	204048	200118	224232
Malaysia	adults	1274	678	1075	949	505	801	831	442	701	332	389	280	34268	38589	29196	2657	1414	2243	110954	59048	93623	147879	99050	125061
Malaysia	children	369	193	310	275	144	231	245	128	206	98	113	82	10014	11136	8491	770	403	647	32136	16809	26998	42921	28348	36136
Malaysia	infants	374	231	326	279	172	243	199	123	173	79	108	69	9128	11297	8009	781	482	680	5254	3245	4579	15162	15023	13268
Mexico	adults	530	246	435	427	198	350	168	183	323	67	161	129	10180	13282	10116	6149	2851	5040	52544	24388	43126	68872	40521	58281
Mexico	children	151	68	123	122	55	99	49	52	93	20	46	37	2909	3744	2872	1757	792	1426	14970	6741	12194	19636	11277	16491
Mexico	infants	182	102	155	147	82	125	47	62	94	19	55	38	3500	4855	3493	2117	1181	1800	1851	1037	1576	7468	7073	6869
Myanmar	adults	57097	33523	49239	36909	21670	31829	14503	19265	28297	5801	16953	11319	148192	280637	249496	140254	82346	120950	828347	486342	714345	1116793	849325	1084791
Myanmar	children	24662	14297	21207	15942	9242	13709	6377	8364	12406	2551	7360	4962	64051	121197	108437	60580	35120	52094	357789	207417	307665	482420	363733	468196
Myanmar	infants	23699	15731	21043	15320	10169	13603	4902	7362	9848	1961	6479	3939	61084	114540	96592	58216	38642	51691	83858	55664	74460	203158	208846	222744
Nepal	adults	2375	1280	2010	1708	921	1446	668	821	1289	267	722	516	5318	9710	10013	6490	3500	5495	24315	13105	20579	36124	26315	36086
Nepal	children	1036	548	873	745	394	628	298	359	573	119	316	229	2322	4220	4405	2831	1497	2386	10607	5610	8938	15760	11328	15729
Nepal	infants	828	516	724	596	371	521	191	271	380	76	238	152	1839	3402	3233	2265	1410	1980	2068	1289	1808	6172	6101	7021
Nicaragua	adults	4715	2617	4016	3165	1757	2696	1241	1618	2484	496	1424	994	30060	41133	39255	45576	25301	38822	108777	60375	92651	184413	126809	170728
Nicaragua	children	1880	1027	1596	1262	689	1071	505	647	1006	202	569	402	11990	16323	15706	18173	9922	15422	43372	23693	36820	73535	49938	67948
Nicaragua	infants	1863	1186	1637	1251	796	1099	400	599	826	160	527	330	11847	16586	14947	18014	11462	15826	4408	2806	3873	34270	30855	34646
Pakistan	adults	1755860	942382	1484701	1411204	757403	1193271	549520	610349	961591	219808	537107	384636	4338885	9232945	8274590	4939214	2650910	4176448	21142334	11347235	17877305	30420433	23231091	30328343
Pakistan	children	1096842	574847	922844	881544	462011	741700	352618	382446	613968	141047	336552	245587	2713965	5748578	5224177	3085404	1617038	2595950	13207090	6921741	11111977	19006459	14287357	18932104
Pakistan	infants	1141044	706619	996236	917070	567918	800686	293462	376091	530237	117385	330960	212095	2795298	5985377	4980243	3209745	1987713	2802401	4579775	2836136	3998564	10584818	10809227	11781208
Panama	adults	628	305	520	484	235	401	190	218	371	76	192	148	12527	21980	12409	6970	3384	5774	101661	49374	84178	121157	74738	102362
Panama	children	218	104	180	168	80	139	67	75	131	27	66	52	4349	7543	4316	2419	1152	2002	35290	16836	29138	42058	25530	35456
Panama	infants	237	138	204	183	106	157	59	80	119	23	70	48	4731	8576	4710	2635	1526	2261	3935	2291	3387	11301	12393	10358
Papua New Guinea	adults	161773	91342	138296	113328	63988	96881	43877	55384	83854	17551	48738	33542	590332	1136155	713997	317318	179166	271267	3703172	2090925	3165756	4610823	3406246	4151020
Papua New Guinea	children	112640	61975	95752	78908	43416	67078	31563	38824	59983	12625	34165	23993	411424	789156	499487	220942	121565	187818	2578461	1418680	2191875	3210827	2329401	2879180
Papua New Guinea	infants	144459	92477	127132	101199	64783	89061	32384	46344	63712	12953	40783	25485	524554	1007591	620693	283357	181392	249371	533360	341436	469387	1341272	1530420	1339451
Peru	adults	38260	21200	32573	25584	14176	21781	9994	13130	20175	3998	11554	8070	444071	709909	488051	368410	204134	313646	2743293	1520068	2335528	3555774	2434112	3137225
Peru	children	16138	8770	13682	10791	5864	9149	4316	5562	8677	1727	4895	3471	187342	298295	206143	155390	84442	131746	1157116	628821	981018	1499849	1011557	1318907
Peru	infants	20687	13131	18168	13833	8781	12149	4427	6663	9218	1771	5863	3687	239731	387564	260802	199195	126446	174946	152132	96565	133607	591058	610576	569355
Philippines	adults	4783	3098	4221	2570	1665	2268	1004	1517	2066	402	1335	826	16383	35386	19468	7196	4662	6350	126874	82178	111967	150453	122225	137785
Philippines	children	2405	1538	2116	1292	826	1137	517	771	1061	207	678	424	8241	17858	9824	3618	2313	3184	63795	40797	56129	75654	60968	69137
Philippines	infants	2814	2002	2543	1512	1076	1366	484	803	1020	194	707	408	9598	19943	11144	4234	3013	3825	12039	8565	10880	25871	31521	25848
Saudi Arabia	adults	83	46	71	63	35	54	25	29	45	10	26	18	2359	4132	2233	220	122	189	14192	7866	12140	16772	12120	14563
Saudi Arabia	children	18	9	15	14	7	11	6	6	9	2	5	4	524	846	456	49	24	38	3078	1539	2565	3651	2409	3059
Saudi Arabia	infants	16	10	14	12	8	11	4	5	8	2	4	3	449	786	448	42	28	38	912	570	798	1403	1384	1284
Solomon Islands	adults	22268	14424	19653	15060	9755	13291	5806	7136	9722	2322	6280	3889	105692	153892	120548	42168	27314	37215	389419	252244	343688	537279	433451	501451
Solomon Islands	children	18045	11449	15846	12204	7743	10717	4882	5877	8134	1953	5172	3254	85716	124743	98089	34171	21680	30008	315568	200218	277112	435455	346642	405208
Solomon Islands	infants	22453	15887	20264	15185	10744	13704	4859	6524	8321	1944	5741	3328	106189	153238	119173	42518	30083	38371	63331	44811	57157	212038	228132	214701
Somalia	adults	3329	2094	2917	1937	1219	1698	741	1081	1506	296	951	602	4940	8313	10890	6780	4266	5943	2818	1773	2469	14538	14352	19302
Somalia	children	2156	1319	1877	1255	768	1092	502	712	1013	201	627	405	3209	5394	7206	4392	2688	3822	1825	1117	1589	9427	9198	12617
Somalia	infants	2161	1490	1937	1258	867	1127	403	644	837	161	567	335	3179	5291	6493	4403	3034	3944	610	420	547	8191	8746	10984
South Korea	adults	462	224	383	351	170	291	139	159	273	56	140	109	15329	30187	13363	983	476	815	124059	60150	102846	140371	90813	117024
South Korea	children	75	36	62	57	27	47	23	26	45	9	23	18	2489	4901	2160	160	76	132	20139	9667	16649	22788	14643	18940
South Korea	infants	71	41	61	54	31	46	17	24	35	7	21	14	2357	4788	2092	151	87	129	3075	1776	2642	5583	6651	4862
Sudan	adults	199297	129028	175874	122404	79246	108018	47643	63610	86704	19057	55977	34682	873653	1186060	1187485	428414	277361	378063	1821307	1179143	1607252	3123374	2642564	3172800
Sudan	children	143543	91531	126206	88161	56216	77513	35264	46372	63940	14106	40807	25576	629608	853782	860722	308564	196756	271296	1311790	836470	1153353	2249962	1887008	2285371
Sudan	infants	159632	113358	144207	98042	69622	88569	31373	45945	58448	12549	40432	23379	697177	943227	910588	343147	243677	309992	486274	345313	439286	1526598	1532217	1659866
Suriname	adults	79	41	66	57	30	48	22	28	44	9	25	18	850	1304	959	821	432	691	4750	2465	3968	6421	4201	5618
Suriname	children	22	11	18	16	8	13	6	8	12	3	7	5	239	361	261	230	115	187	1323	661	1082	1792	1138	1530
Suriname	infants	21	13	18	15	9	13	5	7	9	2	6	4	223	346	245	216	130	187	129	80	111	569	556	543
Thailand	adults	2911	1678	2500	2064	1190	1773	818	993	1480	327	874	592	25849	48579	28956	7843	4522	6737	215581	124268	185143	249273	177369	220836
Thailand	children	541	309	464	384	219	329	154	185	277	61	163	111	4810	9015	5385	1459	832	1250	40065	22884	34363	46334	32731	40998
Thailand	infants	463	305	410	328	216	291	105	146	196	42	128	78	4098	7650	4531	1246	821	1106	8363	5509	7406	13708	13979	13043
Timor-Leste	adults	8	4	7	6	3	5	2	3	5	1	3	2	36	47	50	23	11	19	116	58	102	176	117	171
Timor-Leste	children	4	2	3	3	1	2	1	1	2	0	1	1	18	16	20	11	4	8	58	29	44	88	49	71
Timor-Leste	infants	3	2	3	2	1	2	1	1	2	0	1	1	12	16	20	8	4	8	11	7	11	30	27	38
Vanuatu	adults	1225	689	1046	866	487	740	335	419	637	134	369	255	8222	11423	8621	2425	1364	2072	32069	18037	27383	42716	30824	38077
Vanuatu	children	768	421	652	543	298	461	217	265	410	87	233	164	5158	7131	5406	1520	834	1291	20105	11021	17069	26784	18987	23766
Vanuatu	infants	910	581	800	644	411	566	206	293	403	82	258	161	6098	8646	6369	1803	1151	1585	3842	2453	3378	11743	12250	11332
Venezuela	adults	223844	119810	189166	166634	89189	140819	65557	77590	122505	26223	68279	49002	4652050	5853358	4640757	2399530	1284322	2027794	20176869	10799444	17051060	27228448	17937123	23719611
Venezuela	children	91676	48356	77236	68245	35997	57496	27298	31839	50855	10919	28018	20342	1905420	2385217	1899798	982728	518357	827942	8263499	4358717	6961905	11151647	7262291	9689645
Venezuela	infants	99453	61857	86921	74035	46047	64706	23691	32583	45786	9476	28673	18314	2064815	2696658	2069771	1066104	663077	931766	919436	571864	803579	4050355	3931599	3805116
Vietnam	adults	3976	2455	3469	2443	1508	2131	960	1308	1849	384	1151	740	11878	24403	15018	6840	4222	5967	79884	49325	69698	98603	77950	90683
Vietnam	children	1002	612	872	616	376	536	246	332	473	99	292	189	2997	6162	3799	1725	1053	1501	20132	12296	17520	24853	19511	22820
Vietnam	infants	1055	727	946	648	447	581	207	316	411	83	278	164	3133	6285	3843	1814	1252	1627	3419	2356	3066	8366	9893	8536
Yemen	adults	3193	1893	2760	2027	1202	1752	789	1072	1562	316	943	625	14602	17588	19496	7094	4207	6132	23158	13729	20017	44854	35525	45646
Yemen	children	1952	1136	1680	1239	721	1066	496	661	977	198	582	391	8931	10701	11983	4336	2524	3731	14157	8239	12184	27424	21464	27898
Yemen	infants	2116	1408	1880	1343	894	1193	430	655	874	172	576	350	9639	11873	12410	4700	3129	4176	5116	3404	4545	19455	18406	21130
Total	--	14165770	8027938	12102003	10493211	5843706	8937681	3848455	4717682	7249479	1539380	4151564	2899792	63611747	103042998	90389501	43400925	24285565	37013165	252306326	138390344	214218804	359319005	265718913	341621466
